# Supplementary material for: Induction of Antifungal Tolerance Reveals Genetic and Phenotypic Changes in Candida glabrata
Source: J Fungi (Basel). 2025 Apr 4;11(4):284. doi: 10.3390/jof11040284 (PMC12028409; doi:10.3390/jof11040284)
Supplement: Supplementary file 1 [file jof-11-00284-s001.zip]

Archive with 7 entries (6 files):
- supplementary figures/
- supplementary figures/Figure S1.jpg
- supplementary figures/Figure S2.jpg
- supplementary figures/Figure S3.jpg
- supplementary figures/Figure S4.jpg
- supplementary figures/Figure S5.jpg
- supplementary figures/Figure S6.jpg
